# Supplementary material for: The ongoing Streptococcus pyogenes (Group A Streptococcus) outbreak in London, United Kingdom, in December 2022: a molecular epidemiology study
Source: Clin Microbiol Infect. 2023 Jul;29(7):887–90. doi: 10.1016/j.cmi.2023.03.001 (PMC10769882; doi:10.1016/j.cmi.2023.03.001)
Supplement: Multimedia component 1 [file mmc1.xlsx]

## Sheet: contents
Supplementary Table 1	5yr daily case numbers (14-day moving average)
Supplementary Table 2	5yr monthly case numbers
Supplementary Table 3	cases in study period
Supplementary Table 4	geospatial data
Supplementary Table 5	sequenced cases, typing, superantigens
Supplementary Table 6	cases summary table
Supplementary Table 7	superantigen summary
Supplementary Figure 1	Geospatial data of cases during prospective styudy period
Supplementary Figure 2	Flowchart of eligible cases and those successfully sequenced.

## Sheet: 5yr daily case numbers
date	number of cases	14 day moving average
2017-01-01	0	0
2017-01-02	1	0.5
2017-01-03	1	0.666667
2017-01-04	1	0.75
2017-01-05	2	1
2017-01-06	3	1.33333
2017-01-07	1	1.28571
2017-01-08	0	1.125
2017-01-09	1	1.11111
2017-01-10	4	1.4
2017-01-11	4	1.63636
2017-01-12	3	1.75
2017-01-13	1	1.69231
2017-01-14	0	1.57143
2017-01-15	0	1.57143
2017-01-16	4	1.78571
2017-01-17	6	2.14286
2017-01-18	1	2.14286
2017-01-19	0	2
2017-01-20	4	2.07143
2017-01-21	0	2
2017-01-22	0	2
2017-01-23	1	2
2017-01-24	2	1.85714
2017-01-25	3	1.78571
2017-01-26	5	1.92857
2017-01-27	5	2.21429
2017-01-28	1	2.28571
2017-01-29	1	2.35714
2017-01-30	3	2.28571
2017-01-31	5	2.21429
2017-02-01	6	2.57143
2017-02-02	4	2.85714
2017-02-03	3	2.78571
2017-02-04	1	2.85714
2017-02-05	1	2.92857
2017-02-06	6	3.28571
2017-02-07	5	3.5
2017-02-08	3	3.5
2017-02-09	4	3.42857
2017-02-10	3	3.28571
2017-02-11	0	3.21429
2017-02-12	0	3.14286
2017-02-13	6	3.35714
2017-02-14	3	3.21429
2017-02-15	2	2.92857
2017-02-16	3	2.85714
2017-02-17	2	2.78571
2017-02-18	4	3
2017-02-19	1	3
2017-02-20	5	2.92857
2017-02-21	6	3
2017-02-22	0	2.78571
2017-02-23	1	2.57143
2017-02-24	3	2.57143
2017-02-25	1	2.64286
2017-02-26	1	2.71429
2017-02-27	5	2.64286
2017-02-28	2	2.57143
2017-03-01	3	2.64286
2017-03-02	8	3
2017-03-03	3	3.07143
2017-03-04	2	2.92857
2017-03-05	1	2.92857
2017-03-06	4	2.85714
2017-03-07	3	2.64286
2017-03-08	2	2.78571
2017-03-09	2	2.85714
2017-03-10	2	2.78571
2017-03-11	1	2.78571
2017-03-12	2	2.85714
2017-03-13	4	2.78571
2017-03-14	2	2.78571
2017-03-15	3	2.78571
2017-03-16	3	2.42857
2017-03-17	5	2.57143
2017-03-18	1	2.5
2017-03-19	0	2.42857
2017-03-20	5	2.5
2017-03-21	2	2.42857
2017-03-22	4	2.57143
2017-03-23	0	2.42857
2017-03-24	2	2.42857
2017-03-25	0	2.35714
2017-03-26	0	2.21429
2017-03-27	6	2.35714
2017-03-28	1	2.28571
2017-03-29	3	2.28571
2017-03-30	4	2.35714
2017-03-31	0	2
2017-04-01	2	2.07143
2017-04-02	2	2.21429
2017-04-03	0	1.85714
2017-04-04	4	2
2017-04-05	1	1.78571
2017-04-06	4	2.07143
2017-04-07	1	2
2017-04-08	0	2
2017-04-09	0	2
2017-04-10	4	1.85714
2017-04-11	0	1.78571
2017-04-12	4	1.85714
2017-04-13	2	1.71429
2017-04-14	0	1.71429
2017-04-15	1	1.64286
2017-04-16	1	1.57143
2017-04-17	3	1.78571
2017-04-18	8	2.07143
2017-04-19	3	2.21429
2017-04-20	2	2.07143
2017-04-21	0	2
2017-04-22	2	2.14286
2017-04-23	0	2.14286
2017-04-24	8	2.42857
2017-04-25	6	2.85714
2017-04-26	4	2.85714
2017-04-27	5	3.07143
2017-04-28	1	3.14286
2017-04-29	0	3.07143
2017-04-30	0	3
2017-05-01	2	2.92857
2017-05-02	2	2.5
2017-05-03	3	2.5
2017-05-04	4	2.64286
2017-05-05	1	2.71429
2017-05-06	0	2.57143
2017-05-07	0	2.57143
2017-05-08	2	2.14286
2017-05-09	7	2.21429
2017-05-10	0	1.92857
2017-05-11	4	1.85714
2017-05-12	2	1.92857
2017-05-13	0	1.92857
2017-05-14	1	2
2017-05-15	3	2.07143
2017-05-16	1	2
2017-05-17	3	2
2017-05-18	4	2
2017-05-19	1	2
2017-05-20	1	2.07143
2017-05-21	0	2.07143
2017-05-22	1	2
2017-05-23	6	1.92857
2017-05-24	5	2.28571
2017-05-25	2	2.14286
2017-05-26	1	2.07143
2017-05-27	0	2.07143
2017-05-28	4	2.28571
2017-05-29	1	2.14286
2017-05-30	3	2.28571
2017-05-31	1	2.14286
2017-06-01	1	1.92857
2017-06-02	0	1.85714
2017-06-03	0	1.78571
2017-06-04	0	1.78571
2017-06-05	2	1.85714
2017-06-06	1	1.5
2017-06-07	2	1.28571
2017-06-08	3	1.35714
2017-06-09	2	1.42857
2017-06-10	1	1.5
2017-06-11	1	1.28571
2017-06-12	5	1.57143
2017-06-13	1	1.42857
2017-06-14	5	1.71429
2017-06-15	4	1.92857
2017-06-16	1	2
2017-06-17	1	2.07143
2017-06-18	0	2.07143
2017-06-19	3	2.14286
2017-06-20	4	2.35714
2017-06-21	1	2.28571
2017-06-22	1	2.14286
2017-06-23	4	2.28571
2017-06-24	1	2.28571
2017-06-25	1	2.28571
2017-06-26	3	2.14286
2017-06-27	1	2.14286
2017-06-28	3	2
2017-06-29	1	1.78571
2017-06-30	0	1.71429
2017-07-01	0	1.64286
2017-07-02	1	1.71429
2017-07-03	4	1.78571
2017-07-04	2	1.64286
2017-07-05	1	1.64286
2017-07-06	2	1.71429
2017-07-07	0	1.42857
2017-07-08	0	1.35714
2017-07-09	1	1.35714
2017-07-10	0	1.14286
2017-07-11	4	1.35714
2017-07-12	2	1.28571
2017-07-13	4	1.5
2017-07-14	2	1.64286
2017-07-15	1	1.71429
2017-07-16	1	1.71429
2017-07-17	4	1.71429
2017-07-18	4	1.85714
2017-07-19	2	1.92857
2017-07-20	1	1.85714
2017-07-21	1	1.92857
2017-07-22	0	1.92857
2017-07-23	2	2
2017-07-24	3	2.21429
2017-07-25	4	2.21429
2017-07-26	3	2.28571
2017-07-27	3	2.21429
2017-07-28	1	2.14286
2017-07-29	0	2.07143
2017-07-30	1	2.07143
2017-07-31	3	2
2017-08-01	1	1.78571
2017-08-02	2	1.78571
2017-08-03	3	1.92857
2017-08-04	0	1.85714
2017-08-05	0	1.85714
2017-08-06	0	1.71429
2017-08-07	2	1.64286
2017-08-08	3	1.57143
2017-08-09	3	1.57143
2017-08-10	2	1.5
2017-08-11	1	1.5
2017-08-12	0	1.5
2017-08-13	0	1.42857
2017-08-14	3	1.42857
2017-08-15	4	1.64286
2017-08-16	0	1.5
2017-08-17	1	1.35714
2017-08-18	1	1.42857
2017-08-19	1	1.5
2017-08-20	0	1.5
2017-08-21	0	1.35714
2017-08-22	0	1.14286
2017-08-23	2	1.07143
2017-08-24	2	1.07143
2017-08-25	1	1.07143
2017-08-26	1	1.14286
2017-08-27	2	1.28571
2017-08-28	0	1.07143
2017-08-29	2	0.928571
2017-08-30	4	1.21429
2017-08-31	0	1.14286
2017-09-01	3	1.28571
2017-09-02	0	1.21429
2017-09-03	1	1.28571
2017-09-04	1	1.35714
2017-09-05	4	1.64286
2017-09-06	3	1.71429
2017-09-07	1	1.64286
2017-09-08	1	1.64286
2017-09-09	0	1.57143
2017-09-10	0	1.42857
2017-09-11	1	1.5
2017-09-12	1	1.42857
2017-09-13	3	1.35714
2017-09-14	1	1.42857
2017-09-15	0	1.21429
2017-09-16	0	1.21429
2017-09-17	1	1.21429
2017-09-18	2	1.28571
2017-09-19	1	1.07143
2017-09-20	3	1.07143
2017-09-21	1	1.07143
2017-09-22	2	1.14286
2017-09-23	0	1.14286
2017-09-24	1	1.21429
2017-09-25	3	1.35714
2017-09-26	3	1.5
2017-09-27	2	1.42857
2017-09-28	1	1.42857
2017-09-29	1	1.5
2017-09-30	1	1.57143
2017-10-01	2	1.64286
2017-10-02	3	1.71429
2017-10-03	0	1.64286
2017-10-04	1	1.5
2017-10-05	2	1.57143
2017-10-06	1	1.5
2017-10-07	0	1.5
2017-10-08	0	1.42857
2017-10-09	3	1.42857
2017-10-10	5	1.57143
2017-10-11	0	1.42857
2017-10-12	4	1.64286
2017-10-13	1	1.64286
2017-10-14	1	1.64286
2017-10-15	0	1.5
2017-10-16	3	1.5
2017-10-17	2	1.64286
2017-10-18	0	1.57143
2017-10-19	2	1.57143
2017-10-20	3	1.71429
2017-10-21	0	1.71429
2017-10-22	0	1.71429
2017-10-23	4	1.78571
2017-10-24	4	1.71429
2017-10-25	0	1.71429
2017-10-26	1	1.5
2017-10-27	1	1.5
2017-10-28	0	1.42857
2017-10-29	0	1.42857
2017-10-30	2	1.35714
2017-10-31	1	1.28571
2017-11-01	3	1.5
2017-11-02	2	1.5
2017-11-03	1	1.35714
2017-11-04	0	1.35714
2017-11-05	0	1.35714
2017-11-06	1	1.14286
2017-11-07	2	1
2017-11-08	2	1.14286
2017-11-09	1	1.14286
2017-11-10	0	1.07143
2017-11-11	0	1.07143
2017-11-12	0	1.07143
2017-11-13	2	1.07143
2017-11-14	2	1.14286
2017-11-15	1	1
2017-11-16	0	0.857143
2017-11-17	2	0.928571
2017-11-18	0	0.928571
2017-11-19	0	0.928571
2017-11-20	2	1
2017-11-21	4	1.14286
2017-11-22	1	1.07143
2017-11-23	1	1.07143
2017-11-24	1	1.14286
2017-11-25	0	1.14286
2017-11-26	0	1.14286
2017-11-27	4	1.28571
2017-11-28	2	1.28571
2017-11-29	3	1.42857
2017-11-30	2	1.57143
2017-12-01	3	1.64286
2017-12-02	3	1.85714
2017-12-03	0	1.85714
2017-12-04	3	1.92857
2017-12-05	0	1.64286
2017-12-06	2	1.71429
2017-12-07	2	1.78571
2017-12-08	0	1.71429
2017-12-09	2	1.85714
2017-12-10	3	2.07143
2017-12-11	2	1.92857
2017-12-12	4	2.07143
2017-12-13	6	2.28571
2017-12-14	0	2.14286
2017-12-15	1	2
2017-12-16	0	1.78571
2017-12-17	1	1.85714
2017-12-18	2	1.78571
2017-12-19	4	2.07143
2017-12-20	3	2.14286
2017-12-21	6	2.42857
2017-12-22	2	2.57143
2017-12-23	0	2.42857
2017-12-24	0	2.21429
2017-12-25	0	2.07143
2017-12-26	1	1.85714
2017-12-27	1	1.5
2017-12-28	1	1.57143
2017-12-29	2	1.64286
2017-12-30	1	1.71429
2017-12-31	1	1.71429
2018-01-01	0	1.57143
2018-01-02	3	1.5
2018-01-03	5	1.64286
2018-01-04	2	1.35714
2018-01-05	2	1.35714
2018-01-06	0	1.35714
2018-01-07	0	1.35714
2018-01-08	4	1.64286
2018-01-09	3	1.78571
2018-01-10	2	1.85714
2018-01-11	3	2
2018-01-12	1	1.92857
2018-01-13	0	1.85714
2018-01-14	0	1.78571
2018-01-15	4	2.07143
2018-01-16	3	2.07143
2018-01-17	3	1.92857
2018-01-18	6	2.21429
2018-01-19	3	2.28571
2018-01-20	1	2.35714
2018-01-21	0	2.35714
2018-01-22	2	2.21429
2018-01-23	3	2.21429
2018-01-24	1	2.14286
2018-01-25	5	2.28571
2018-01-26	2	2.35714
2018-01-27	0	2.35714
2018-01-28	0	2.35714
2018-01-29	2	2.21429
2018-01-30	6	2.42857
2018-01-31	0	2.21429
2018-02-01	4	2.07143
2018-02-02	1	1.92857
2018-02-03	2	2
2018-02-04	0	2
2018-02-05	5	2.21429
2018-02-06	0	2
2018-02-07	1	2
2018-02-08	8	2.21429
2018-02-09	4	2.35714
2018-02-10	0	2.35714
2018-02-11	0	2.35714
2018-02-12	2	2.35714
2018-02-13	3	2.14286
2018-02-14	1	2.21429
2018-02-15	2	2.07143
2018-02-16	5	2.35714
2018-02-17	0	2.21429
2018-02-18	1	2.28571
2018-02-19	4	2.21429
2018-02-20	3	2.42857
2018-02-21	3	2.57143
2018-02-22	2	2.14286
2018-02-23	1	1.92857
2018-02-24	0	1.92857
2018-02-25	3	2.14286
2018-02-26	3	2.21429
2018-02-27	5	2.35714
2018-02-28	2	2.42857
2018-03-01	2	2.42857
2018-03-02	1	2.14286
2018-03-03	1	2.21429
2018-03-04	0	2.14286
2018-03-05	6	2.28571
2018-03-06	7	2.57143
2018-03-07	5	2.71429
2018-03-08	1	2.64286
2018-03-09	2	2.71429
2018-03-10	1	2.78571
2018-03-11	0	2.57143
2018-03-12	3	2.57143
2018-03-13	4	2.5
2018-03-14	2	2.5
2018-03-15	2	2.5
2018-03-16	1	2.5
2018-03-17	1	2.5
2018-03-18	0	2.5
2018-03-19	5	2.42857
2018-03-20	2	2.07143
2018-03-21	1	1.78571
2018-03-22	4	2
2018-03-23	1	1.92857
2018-03-24	3	2.07143
2018-03-25	2	2.21429
2018-03-26	3	2.21429
2018-03-27	7	2.42857
2018-03-28	4	2.57143
2018-03-29	3	2.64286
2018-03-30	1	2.64286
2018-03-31	0	2.57143
2018-04-01	1	2.64286
2018-04-02	1	2.35714
2018-04-03	7	2.71429
2018-04-04	3	2.85714
2018-04-05	3	2.78571
2018-04-06	7	3.21429
2018-04-07	3	3.21429
2018-04-08	3	3.28571
2018-04-09	7	3.57143
2018-04-10	4	3.35714
2018-04-11	6	3.5
2018-04-12	1	3.35714
2018-04-13	5	3.64286
2018-04-14	2	3.78571
2018-04-15	3	3.92857
2018-04-16	3	4.07143
2018-04-17	3	3.78571
2018-04-18	0	3.57143
2018-04-19	5	3.71429
2018-04-20	5	3.57143
2018-04-21	1	3.42857
2018-04-22	3	3.42857
2018-04-23	5	3.28571
2018-04-24	4	3.28571
2018-04-25	6	3.28571
2018-04-26	5	3.57143
2018-04-27	4	3.5
2018-04-28	0	3.35714
2018-04-29	2	3.28571
2018-04-30	3	3.28571
2018-05-01	6	3.5
2018-05-02	3	3.71429
2018-05-03	1	3.42857
2018-05-04	3	3.28571
2018-05-05	0	3.21429
2018-05-06	2	3.14286
2018-05-07	0	2.78571
2018-05-08	5	2.85714
2018-05-09	5	2.78571
2018-05-10	4	2.71429
2018-05-11	5	2.78571
2018-05-12	1	2.85714
2018-05-13	0	2.71429
2018-05-14	5	2.85714
2018-05-15	1	2.5
2018-05-16	3	2.5
2018-05-17	4	2.71429
2018-05-18	3	2.71429
2018-05-19	1	2.78571
2018-05-20	0	2.64286
2018-05-21	1	2.71429
2018-05-22	2	2.5
2018-05-23	4	2.42857
2018-05-24	1	2.21429
2018-05-25	6	2.28571
2018-05-26	1	2.28571
2018-05-27	1	2.35714
2018-05-28	0	2
2018-05-29	3	2.14286
2018-05-30	2	2.07143
2018-05-31	4	2.07143
2018-06-01	5	2.21429
2018-06-02	7	2.64286
2018-06-03	1	2.71429
2018-06-04	0	2.64286
2018-06-05	2	2.64286
2018-06-06	10	3.07143
2018-06-07	7	3.5
2018-06-08	4	3.35714
2018-06-09	2	3.42857
2018-06-10	0	3.35714
2018-06-11	1	3.42857
2018-06-12	1	3.28571
2018-06-13	8	3.71429
2018-06-14	3	3.64286
2018-06-15	4	3.57143
2018-06-16	1	3.14286
2018-06-17	2	3.21429
2018-06-18	2	3.35714
2018-06-19	3	3.42857
2018-06-20	0	2.71429
2018-06-21	6	2.64286
2018-06-22	2	2.5
2018-06-23	2	2.5
2018-06-24	1	2.57143
2018-06-25	2	2.64286
2018-06-26	2	2.71429
2018-06-27	1	2.21429
2018-06-28	7	2.5
2018-06-29	4	2.5
2018-06-30	3	2.64286
2018-07-01	1	2.57143
2018-07-02	7	2.92857
2018-07-03	0	2.71429
2018-07-04	5	3.07143
2018-07-05	5	3
2018-07-06	2	3
2018-07-07	0	2.85714
2018-07-08	2	2.92857
2018-07-09	1	2.85714
2018-07-10	3	2.92857
2018-07-11	3	3.07143
2018-07-12	1	2.64286
2018-07-13	4	2.64286
2018-07-14	1	2.5
2018-07-15	0	2.42857
2018-07-16	3	2.14286
2018-07-17	3	2.35714
2018-07-18	2	2.14286
2018-07-19	0	1.78571
2018-07-20	3	1.85714
2018-07-21	1	1.92857
2018-07-22	1	1.85714
2018-07-23	1	1.85714
2018-07-24	4	1.92857
2018-07-25	1	1.78571
2018-07-26	1	1.78571
2018-07-27	3	1.71429
2018-07-28	0	1.64286
2018-07-29	0	1.64286
2018-07-30	3	1.64286
2018-07-31	4	1.71429
2018-08-01	2	1.71429
2018-08-02	0	1.71429
2018-08-03	3	1.71429
2018-08-04	1	1.71429
2018-08-05	0	1.64286
2018-08-06	2	1.71429
2018-08-07	1	1.5
2018-08-08	0	1.42857
2018-08-09	0	1.35714
2018-08-10	1	1.21429
2018-08-11	2	1.35714
2018-08-12	0	1.35714
2018-08-13	1	1.21429
2018-08-14	2	1.07143
2018-08-15	3	1.14286
2018-08-16	3	1.35714
2018-08-17	1	1.21429
2018-08-18	2	1.28571
2018-08-19	0	1.28571
2018-08-20	2	1.28571
2018-08-21	5	1.57143
2018-08-22	0	1.57143
2018-08-23	0	1.57143
2018-08-24	1	1.57143
2018-08-25	0	1.42857
2018-08-26	1	1.5
2018-08-27	0	1.42857
2018-08-28	2	1.42857
2018-08-29	1	1.28571
2018-08-30	1	1.14286
2018-08-31	1	1.14286
2018-09-01	0	1
2018-09-02	0	1
2018-09-03	2	1
2018-09-04	4	0.928571
2018-09-05	0	0.928571
2018-09-06	2	1.07143
2018-09-07	2	1.14286
2018-09-08	3	1.35714
2018-09-09	1	1.35714
2018-09-10	1	1.42857
2018-09-11	6	1.71429
2018-09-12	1	1.71429
2018-09-13	0	1.64286
2018-09-14	2	1.71429
2018-09-15	1	1.78571
2018-09-16	1	1.85714
2018-09-17	2	1.85714
2018-09-18	0	1.57143
2018-09-19	1	1.64286
2018-09-20	3	1.71429
2018-09-21	1	1.64286
2018-09-22	4	1.71429
2018-09-23	0	1.64286
2018-09-24	3	1.78571
2018-09-25	2	1.5
2018-09-26	2	1.57143
2018-09-27	2	1.71429
2018-09-28	0	1.57143
2018-09-29	6	1.92857
2018-09-30	0	1.85714
2018-10-01	0	1.71429
2018-10-02	4	2
2018-10-03	3	2.14286
2018-10-04	5	2.28571
2018-10-05	1	2.28571
2018-10-06	0	2
2018-10-07	1	2.07143
2018-10-08	2	2
2018-10-09	2	2
2018-10-10	3	2.07143
2018-10-11	2	2.07143
2018-10-12	2	2.21429
2018-10-13	1	1.85714
2018-10-14	0	1.85714
2018-10-15	1	1.92857
2018-10-16	2	1.78571
2018-10-17	3	1.78571
2018-10-18	1	1.5
2018-10-19	1	1.5
2018-10-20	0	1.5
2018-10-21	2	1.57143
2018-10-22	1	1.5
2018-10-23	0	1.35714
2018-10-24	1	1.21429
2018-10-25	2	1.21429
2018-10-26	2	1.21429
2018-10-27	0	1.14286
2018-10-28	0	1.14286
2018-10-29	1	1.14286
2018-10-30	0	1
2018-10-31	1	0.857143
2018-11-01	0	0.785714
2018-11-02	4	1
2018-11-03	0	1
2018-11-04	0	0.857143
2018-11-05	1	0.857143
2018-11-06	2	1
2018-11-07	5	1.28571
2018-11-08	3	1.35714
2018-11-09	0	1.21429
2018-11-10	0	1.21429
2018-11-11	0	1.21429
2018-11-12	0	1.14286
2018-11-13	2	1.28571
2018-11-14	2	1.35714
2018-11-15	4	1.64286
2018-11-16	5	1.71429
2018-11-17	0	1.71429
2018-11-18	1	1.78571
2018-11-19	3	1.92857
2018-11-20	2	1.92857
2018-11-21	4	1.85714
2018-11-22	6	2.07143
2018-11-23	4	2.35714
2018-11-24	0	2.35714
2018-11-25	4	2.64286
2018-11-26	1	2.71429
2018-11-27	1	2.64286
2018-11-28	3	2.71429
2018-11-29	2	2.57143
2018-11-30	4	2.5
2018-12-01	1	2.57143
2018-12-02	0	2.5
2018-12-03	4	2.57143
2018-12-04	3	2.64286
2018-12-05	0	2.35714
2018-12-06	1	2
2018-12-07	2	1.85714
2018-12-08	1	1.92857
2018-12-09	2	1.78571
2018-12-10	0	1.71429
2018-12-11	5	2
2018-12-12	4	2.07143
2018-12-13	4	2.21429
2018-12-14	2	2.07143
2018-12-15	0	2
2018-12-16	1	2.07143
2018-12-17	2	1.92857
2018-12-18	5	2.07143
2018-12-19	2	2.21429
2018-12-20	4	2.42857
2018-12-21	0	2.28571
2018-12-22	1	2.28571
2018-12-23	0	2.14286
2018-12-24	3	2.35714
2018-12-25	0	2
2018-12-26	2	1.85714
2018-12-27	1	1.64286
2018-12-28	5	1.85714
2018-12-29	0	1.85714
2018-12-30	1	1.85714
2018-12-31	2	1.85714
2019-01-01	1	1.57143
2019-01-02	0	1.42857
2019-01-03	1	1.21429
2019-01-04	2	1.35714
2019-01-05	6	1.71429
2019-01-06	1	1.78571
2019-01-07	3	1.78571
2019-01-08	2	1.92857
2019-01-09	4	2.07143
2019-01-10	1	2.07143
2019-01-11	2	1.85714
2019-01-12	0	1.85714
2019-01-13	2	1.92857
2019-01-14	0	1.78571
2019-01-15	2	1.85714
2019-01-16	2	2
2019-01-17	0	1.92857
2019-01-18	1	1.85714
2019-01-19	1	1.5
2019-01-20	2	1.57143
2019-01-21	1	1.42857
2019-01-22	1	1.35714
2019-01-23	2	1.21429
2019-01-24	2	1.28571
2019-01-25	0	1.14286
2019-01-26	0	1.14286
2019-01-27	0	1
2019-01-28	0	1
2019-01-29	1	0.928571
2019-01-30	1	0.857143
2019-01-31	1	0.928571
2019-02-01	1	0.928571
2019-02-02	1	0.928571
2019-02-03	3	1
2019-02-04	4	1.21429
2019-02-05	0	1.14286
2019-02-06	6	1.42857
2019-02-07	1	1.35714
2019-02-08	3	1.57143
2019-02-09	2	1.71429
2019-02-10	0	1.71429
2019-02-11	3	1.92857
2019-02-12	1	1.92857
2019-02-13	3	2.07143
2019-02-14	3	2.21429
2019-02-15	4	2.42857
2019-02-16	1	2.42857
2019-02-17	0	2.21429
2019-02-18	3	2.14286
2019-02-19	0	2.14286
2019-02-20	3	1.92857
2019-02-21	3	2.07143
2019-02-22	3	2.07143
2019-02-23	1	2
2019-02-24	0	2
2019-02-25	4	2.07143
2019-02-26	2	2.14286
2019-02-27	2	2.07143
2019-02-28	1	1.92857
2019-03-01	1	1.71429
2019-03-02	1	1.71429
2019-03-03	0	1.71429
2019-03-04	0	1.5
2019-03-05	1	1.57143
2019-03-06	3	1.57143
2019-03-07	3	1.57143
2019-03-08	0	1.35714
2019-03-09	1	1.35714
2019-03-10	1	1.42857
2019-03-11	7	1.64286
2019-03-12	4	1.78571
2019-03-13	5	2
2019-03-14	2	2.07143
2019-03-15	3	2.21429
2019-03-16	0	2.14286
2019-03-17	2	2.28571
2019-03-18	2	2.42857
2019-03-19	4	2.64286
2019-03-20	2	2.57143
2019-03-21	2	2.5
2019-03-22	1	2.57143
2019-03-23	0	2.5
2019-03-24	1	2.5
2019-03-25	3	2.21429
2019-03-26	4	2.21429
2019-03-27	6	2.28571
2019-03-28	1	2.21429
2019-03-29	3	2.21429
2019-03-30	1	2.28571
2019-03-31	1	2.21429
2019-04-01	4	2.35714
2019-04-02	4	2.35714
2019-04-03	4	2.5
2019-04-04	2	2.5
2019-04-05	2	2.57143
2019-04-06	3	2.78571
2019-04-07	0	2.71429
2019-04-08	0	2.5
2019-04-09	3	2.42857
2019-04-10	1	2.07143
2019-04-11	5	2.35714
2019-04-12	2	2.28571
2019-04-13	1	2.28571
2019-04-14	0	2.21429
2019-04-15	2	2.07143
2019-04-16	1	1.85714
2019-04-17	4	1.85714
2019-04-18	3	1.92857
2019-04-19	0	1.78571
2019-04-20	1	1.64286
2019-04-21	2	1.78571
2019-04-22	1	1.85714
2019-04-23	2	1.78571
2019-04-24	4	2
2019-04-25	0	1.64286
2019-04-26	5	1.85714
2019-04-27	0	1.78571
2019-04-28	0	1.78571
2019-04-29	1	1.71429
2019-04-30	4	1.92857
2019-05-01	4	1.92857
2019-05-02	3	1.92857
2019-05-03	1	2
2019-05-04	3	2.14286
2019-05-05	1	2.07143
2019-05-06	1	2.07143
2019-05-07	1	2
2019-05-08	0	1.71429
2019-05-09	3	1.92857
2019-05-10	1	1.64286
2019-05-11	2	1.78571
2019-05-12	4	2.07143
2019-05-13	6	2.42857
2019-05-14	5	2.5
2019-05-15	9	2.85714
2019-05-16	2	2.78571
2019-05-17	1	2.78571
2019-05-18	2	2.71429
2019-05-19	1	2.71429
2019-05-20	1	2.71429
2019-05-21	2	2.78571
2019-05-22	4	3.07143
2019-05-23	2	3
2019-05-24	1	3
2019-05-25	2	3
2019-05-26	0	2.71429
2019-05-27	1	2.35714
2019-05-28	2	2.14286
2019-05-29	4	1.78571
2019-05-30	1	1.71429
2019-05-31	1	1.71429
2019-06-01	2	1.71429
2019-06-02	2	1.78571
2019-06-03	2	1.85714
2019-06-04	2	1.85714
2019-06-05	1	1.64286
2019-06-06	2	1.64286
2019-06-07	1	1.64286
2019-06-08	1	1.57143
2019-06-09	1	1.64286
2019-06-10	4	1.85714
2019-06-11	1	1.78571
2019-06-12	5	1.85714
2019-06-13	4	2.07143
2019-06-14	0	2
2019-06-15	0	1.85714
2019-06-16	0	1.71429
2019-06-17	1	1.64286
2019-06-18	5	1.85714
2019-06-19	1	1.85714
2019-06-20	0	1.71429
2019-06-21	1	1.71429
2019-06-22	1	1.71429
2019-06-23	2	1.78571
2019-06-24	2	1.64286
2019-06-25	5	1.92857
2019-06-26	2	1.71429
2019-06-27	5	1.78571
2019-06-28	1	1.85714
2019-06-29	2	2
2019-06-30	0	2
2019-07-01	3	2.14286
2019-07-02	3	2
2019-07-03	1	2
2019-07-04	1	2.07143
2019-07-05	1	2.07143
2019-07-06	0	2
2019-07-07	1	1.92857
2019-07-08	2	1.92857
2019-07-09	2	1.71429
2019-07-10	1	1.64286
2019-07-11	1	1.35714
2019-07-12	3	1.5
2019-07-13	0	1.35714
2019-07-14	0	1.35714
2019-07-15	1	1.21429
2019-07-16	1	1.07143
2019-07-17	2	1.14286
2019-07-18	1	1.14286
2019-07-19	1	1.14286
2019-07-20	0	1.14286
2019-07-21	1	1.14286
2019-07-22	2	1.14286
2019-07-23	1	1.07143
2019-07-24	1	1.07143
2019-07-25	2	1.14286
2019-07-26	1	1
2019-07-27	0	1
2019-07-28	2	1.14286
2019-07-29	4	1.35714
2019-07-30	2	1.42857
2019-07-31	2	1.42857
2019-08-01	0	1.35714
2019-08-02	4	1.57143
2019-08-03	0	1.57143
2019-08-04	0	1.5
2019-08-05	3	1.57143
2019-08-06	0	1.5
2019-08-07	2	1.57143
2019-08-08	4	1.71429
2019-08-09	2	1.78571
2019-08-10	0	1.78571
2019-08-11	0	1.64286
2019-08-12	0	1.35714
2019-08-13	0	1.21429
2019-08-14	1	1.14286
2019-08-15	1	1.21429
2019-08-16	2	1.07143
2019-08-17	0	1.07143
2019-08-18	3	1.28571
2019-08-19	2	1.21429
2019-08-20	2	1.35714
2019-08-21	1	1.28571
2019-08-22	0	1
2019-08-23	1	0.928571
2019-08-24	1	1
2019-08-25	0	1
2019-08-26	0	1
2019-08-27	2	1.14286
2019-08-28	1	1.14286
2019-08-29	4	1.35714
2019-08-30	0	1.21429
2019-08-31	1	1.28571
2019-09-01	0	1.07143
2019-09-02	3	1.14286
2019-09-03	3	1.21429
2019-09-04	1	1.21429
2019-09-05	1	1.28571
2019-09-06	1	1.28571
2019-09-07	4	1.5
2019-09-08	0	1.5
2019-09-09	3	1.71429
2019-09-10	1	1.64286
2019-09-11	3	1.78571
2019-09-12	1	1.57143
2019-09-13	5	1.92857
2019-09-14	0	1.85714
2019-09-15	0	1.85714
2019-09-16	1	1.71429
2019-09-17	1	1.57143
2019-09-18	1	1.57143
2019-09-19	1	1.57143
2019-09-20	3	1.71429
2019-09-21	1	1.5
2019-09-22	0	1.5
2019-09-23	2	1.42857
2019-09-24	3	1.57143
2019-09-25	3	1.57143
2019-09-26	0	1.5
2019-09-27	2	1.28571
2019-09-28	2	1.42857
2019-09-29	0	1.42857
2019-09-30	1	1.42857
2019-10-01	2	1.5
2019-10-02	2	1.57143
2019-10-03	0	1.5
2019-10-04	1	1.35714
2019-10-05	2	1.42857
2019-10-06	0	1.42857
2019-10-07	1	1.35714
2019-10-08	0	1.14286
2019-10-09	4	1.21429
2019-10-10	1	1.28571
2019-10-11	3	1.35714
2019-10-12	0	1.21429
2019-10-13	0	1.21429
2019-10-14	2	1.28571
2019-10-15	3	1.35714
2019-10-16	1	1.28571
2019-10-17	2	1.42857
2019-10-18	2	1.5
2019-10-19	1	1.42857
2019-10-20	0	1.42857
2019-10-21	0	1.35714
2019-10-22	2	1.5
2019-10-23	1	1.28571
2019-10-24	1	1.28571
2019-10-25	0	1.07143
2019-10-26	1	1.14286
2019-10-27	3	1.35714
2019-10-28	3	1.42857
2019-10-29	2	1.35714
2019-10-30	0	1.28571
2019-10-31	2	1.28571
2019-11-01	1	1.21429
2019-11-02	1	1.21429
2019-11-03	0	1.21429
2019-11-04	5	1.57143
2019-11-05	1	1.5
2019-11-06	0	1.42857
2019-11-07	1	1.42857
2019-11-08	6	1.85714
2019-11-09	0	1.78571
2019-11-10	1	1.64286
2019-11-11	2	1.57143
2019-11-12	2	1.57143
2019-11-13	1	1.64286
2019-11-14	2	1.64286
2019-11-15	2	1.71429
2019-11-16	1	1.71429
2019-11-17	1	1.78571
2019-11-18	2	1.57143
2019-11-19	2	1.64286
2019-11-20	4	1.92857
2019-11-21	2	2
2019-11-22	1	1.64286
2019-11-23	0	1.64286
2019-11-24	0	1.57143
2019-11-25	1	1.5
2019-11-26	2	1.5
2019-11-27	4	1.71429
2019-11-28	1	1.64286
2019-11-29	1	1.57143
2019-11-30	0	1.5
2019-12-01	0	1.42857
2019-12-02	3	1.5
2019-12-03	3	1.57143
2019-12-04	2	1.42857
2019-12-05	1	1.35714
2019-12-06	1	1.35714
2019-12-07	2	1.5
2019-12-08	0	1.5
2019-12-09	3	1.64286
2019-12-10	1	1.57143
2019-12-11	3	1.5
2019-12-12	2	1.57143
2019-12-13	1	1.57143
2019-12-14	0	1.57143
2019-12-15	0	1.57143
2019-12-16	8	1.92857
2019-12-17	2	1.85714
2019-12-18	5	2.07143
2019-12-19	2	2.14286
2019-12-20	0	2.07143
2019-12-21	2	2.07143
2019-12-22	0	2.07143
2019-12-23	5	2.21429
2019-12-24	5	2.5
2019-12-25	1	2.35714
2019-12-26	0	2.21429
2019-12-27	2	2.28571
2019-12-28	0	2.28571
2019-12-29	1	2.35714
2019-12-30	0	1.78571
2019-12-31	3	1.85714
2020-01-01	1	1.57143
2020-01-02	1	1.5
2020-01-03	1	1.57143
2020-01-04	1	1.5
2020-01-05	0	1.5
2020-01-06	1	1.21429
2020-01-07	2	1
2020-01-08	3	1.14286
2020-01-09	1	1.21429
2020-01-10	0	1.07143
2020-01-11	0	1.07143
2020-01-12	1	1.07143
2020-01-13	5	1.42857
2020-01-14	5	1.57143
2020-01-15	4	1.78571
2020-01-16	0	1.71429
2020-01-17	7	2.14286
2020-01-18	0	2.07143
2020-01-19	0	2.07143
2020-01-20	4	2.28571
2020-01-21	2	2.28571
2020-01-22	9	2.71429
2020-01-23	2	2.78571
2020-01-24	0	2.78571
2020-01-25	2	2.92857
2020-01-26	1	2.92857
2020-01-27	3	2.78571
2020-01-28	6	2.85714
2020-01-29	5	2.92857
2020-01-30	1	3
2020-01-31	2	2.64286
2020-02-01	0	2.64286
2020-02-02	0	2.64286
2020-02-03	1	2.42857
2020-02-04	1	2.35714
2020-02-05	4	2
2020-02-06	3	2.07143
2020-02-07	2	2.21429
2020-02-08	2	2.21429
2020-02-09	0	2.14286
2020-02-10	2	2.07143
2020-02-11	4	1.92857
2020-02-12	5	1.92857
2020-02-13	3	2.07143
2020-02-14	4	2.21429
2020-02-15	1	2.28571
2020-02-16	2	2.42857
2020-02-17	2	2.5
2020-02-18	3	2.64286
2020-02-19	3	2.57143
2020-02-20	3	2.57143
2020-02-21	2	2.57143
2020-02-22	0	2.42857
2020-02-23	1	2.5
2020-02-24	5	2.71429
2020-02-25	3	2.64286
2020-02-26	7	2.78571
2020-02-27	3	2.78571
2020-02-28	1	2.57143
2020-02-29	0	2.5
2020-03-01	2	2.5
2020-03-02	6	2.78571
2020-03-03	6	3
2020-03-04	2	2.92857
2020-03-05	3	2.92857
2020-03-06	2	2.92857
2020-03-07	1	3
2020-03-08	1	3
2020-03-09	5	3
2020-03-10	2	2.92857
2020-03-11	2	2.57143
2020-03-12	3	2.57143
2020-03-13	1	2.57143
2020-03-14	0	2.57143
2020-03-15	0	2.42857
2020-03-16	1	2.07143
2020-03-17	2	1.78571
2020-03-18	1	1.71429
2020-03-19	5	1.85714
2020-03-20	1	1.78571
2020-03-21	2	1.85714
2020-03-22	1	1.85714
2020-03-23	1	1.57143
2020-03-24	1	1.5
2020-03-25	0	1.35714
2020-03-26	2	1.28571
2020-03-27	3	1.42857
2020-03-28	0	1.42857
2020-03-29	1	1.5
2020-03-30	1	1.5
2020-03-31	1	1.42857
2020-04-01	1	1.42857
2020-04-02	0	1.07143
2020-04-03	1	1.07143
2020-04-04	0	0.928571
2020-04-05	2	1
2020-04-06	1	1
2020-04-07	0	0.928571
2020-04-08	1	1
2020-04-09	0	0.857143
2020-04-10	0	0.642857
2020-04-11	0	0.642857
2020-04-12	0	0.571429
2020-04-13	0	0.5
2020-04-14	1	0.5
2020-04-15	0	0.428571
2020-04-16	0	0.428571
2020-04-17	1	0.428571
2020-04-18	0	0.428571
2020-04-19	0	0.285714
2020-04-20	0	0.214286
2020-04-21	1	0.285714
2020-04-22	0	0.214286
2020-04-23	2	0.357143
2020-04-24	0	0.357143
2020-04-25	0	0.357143
2020-04-26	0	0.357143
2020-04-27	0	0.357143
2020-04-28	0	0.285714
2020-04-29	0	0.285714
2020-04-30	0	0.285714
2020-05-01	1	0.285714
2020-05-02	0	0.285714
2020-05-03	1	0.357143
2020-05-04	0	0.357143
2020-05-05	0	0.285714
2020-05-06	0	0.285714
2020-05-07	0	0.142857
2020-05-08	0	0.142857
2020-05-09	0	0.142857
2020-05-10	0	0.142857
2020-05-11	1	0.214286
2020-05-12	1	0.285714
2020-05-13	0	0.285714
2020-05-14	1	0.357143
2020-05-15	0	0.285714
2020-05-16	0	0.285714
2020-05-17	0	0.214286
2020-05-18	1	0.285714
2020-05-19	0	0.285714
2020-05-20	0	0.285714
2020-05-21	2	0.428571
2020-05-22	0	0.428571
2020-05-23	0	0.428571
2020-05-24	0	0.428571
2020-05-25	0	0.357143
2020-05-26	0	0.285714
2020-05-27	1	0.357143
2020-05-28	0	0.285714
2020-05-29	0	0.285714
2020-05-30	1	0.357143
2020-05-31	1	0.428571
2020-06-01	0	0.357143
2020-06-02	1	0.428571
2020-06-03	1	0.5
2020-06-04	2	0.5
2020-06-05	2	0.642857
2020-06-06	1	0.714286
2020-06-07	0	0.714286
2020-06-08	0	0.714286
2020-06-09	0	0.714286
2020-06-10	1	0.714286
2020-06-11	0	0.714286
2020-06-12	2	0.857143
2020-06-13	0	0.785714
2020-06-14	0	0.714286
2020-06-15	1	0.785714
2020-06-16	1	0.785714
2020-06-17	2	0.857143
2020-06-18	1	0.785714
2020-06-19	3	0.857143
2020-06-20	1	0.857143
2020-06-21	0	0.857143
2020-06-22	1	0.928571
2020-06-23	1	1
2020-06-24	1	1
2020-06-25	2	1.14286
2020-06-26	0	1
2020-06-27	0	1
2020-06-28	0	1
2020-06-29	1	1
2020-06-30	0	0.928571
2020-07-01	0	0.785714
2020-07-02	2	0.857143
2020-07-03	1	0.714286
2020-07-04	0	0.642857
2020-07-05	1	0.714286
2020-07-06	0	0.642857
2020-07-07	1	0.642857
2020-07-08	1	0.642857
2020-07-09	0	0.5
2020-07-10	2	0.642857
2020-07-11	0	0.642857
2020-07-12	0	0.642857
2020-07-13	0	0.571429
2020-07-14	0	0.571429
2020-07-15	2	0.714286
2020-07-16	1	0.642857
2020-07-17	0	0.571429
2020-07-18	0	0.571429
2020-07-19	0	0.5
2020-07-20	1	0.571429
2020-07-21	1	0.571429
2020-07-22	0	0.5
2020-07-23	0	0.5
2020-07-24	0	0.357143
2020-07-25	0	0.357143
2020-07-26	0	0.357143
2020-07-27	2	0.5
2020-07-28	0	0.5
2020-07-29	0	0.357143
2020-07-30	0	0.285714
2020-07-31	1	0.357143
2020-08-01	0	0.357143
2020-08-02	1	0.428571
2020-08-03	0	0.357143
2020-08-04	0	0.285714
2020-08-05	0	0.285714
2020-08-06	2	0.428571
2020-08-07	1	0.5
2020-08-08	1	0.571429
2020-08-09	0	0.571429
2020-08-10	0	0.428571
2020-08-11	0	0.428571
2020-08-12	0	0.428571
2020-08-13	1	0.5
2020-08-14	3	0.642857
2020-08-15	0	0.642857
2020-08-16	0	0.571429
2020-08-17	1	0.642857
2020-08-18	0	0.642857
2020-08-19	1	0.714286
2020-08-20	1	0.642857
2020-08-21	1	0.642857
2020-08-22	1	0.642857
2020-08-23	0	0.642857
2020-08-24	0	0.642857
2020-08-25	0	0.642857
2020-08-26	1	0.714286
2020-08-27	0	0.642857
2020-08-28	1	0.5
2020-08-29	0	0.5
2020-08-30	0	0.5
2020-08-31	0	0.428571
2020-09-01	0	0.428571
2020-09-02	2	0.5
2020-09-03	2	0.571429
2020-09-04	1	0.571429
2020-09-05	0	0.5
2020-09-06	0	0.5
2020-09-07	1	0.571429
2020-09-08	1	0.642857
2020-09-09	0	0.571429
2020-09-10	1	0.642857
2020-09-11	1	0.642857
2020-09-12	0	0.642857
2020-09-13	0	0.642857
2020-09-14	1	0.714286
2020-09-15	0	0.714286
2020-09-16	0	0.571429
2020-09-17	1	0.5
2020-09-18	0	0.428571
2020-09-19	1	0.5
2020-09-20	0	0.5
2020-09-21	0	0.428571
2020-09-22	5	0.714286
2020-09-23	0	0.714286
2020-09-24	2	0.785714
2020-09-25	2	0.857143
2020-09-26	1	0.928571
2020-09-27	2	1.07143
2020-09-28	2	1.14286
2020-09-29	2	1.28571
2020-09-30	0	1.28571
2020-10-01	2	1.35714
2020-10-02	1	1.42857
2020-10-03	1	1.42857
2020-10-04	3	1.64286
2020-10-05	0	1.64286
2020-10-06	2	1.42857
2020-10-07	2	1.57143
2020-10-08	3	1.64286
2020-10-09	1	1.57143
2020-10-10	0	1.5
2020-10-11	0	1.35714
2020-10-12	0	1.21429
2020-10-13	0	1.07143
2020-10-14	0	1.07143
2020-10-15	1	1
2020-10-16	2	1.07143
2020-10-17	0	1
2020-10-18	0	0.785714
2020-10-19	0	0.785714
2020-10-20	1	0.714286
2020-10-21	1	0.642857
2020-10-22	0	0.428571
2020-10-23	0	0.357143
2020-10-24	0	0.357143
2020-10-25	0	0.357143
2020-10-26	0	0.357143
2020-10-27	3	0.571429
2020-10-28	1	0.642857
2020-10-29	1	0.642857
2020-10-30	1	0.571429
2020-10-31	0	0.571429
2020-11-01	1	0.642857
2020-11-02	1	0.714286
2020-11-03	1	0.714286
2020-11-04	0	0.642857
2020-11-05	1	0.714286
2020-11-06	2	0.857143
2020-11-07	0	0.857143
2020-11-08	0	0.857143
2020-11-09	1	0.928571
2020-11-10	0	0.714286
2020-11-11	2	0.785714
2020-11-12	0	0.714286
2020-11-13	3	0.857143
2020-11-14	0	0.857143
2020-11-15	0	0.785714
2020-11-16	1	0.785714
2020-11-17	0	0.714286
2020-11-18	1	0.785714
2020-11-19	0	0.714286
2020-11-20	1	0.642857
2020-11-21	2	0.785714
2020-11-22	0	0.785714
2020-11-23	0	0.714286
2020-11-24	0	0.714286
2020-11-25	0	0.571429
2020-11-26	1	0.642857
2020-11-27	1	0.5
2020-11-28	2	0.642857
2020-11-29	0	0.642857
2020-11-30	0	0.571429
2020-12-01	0	0.571429
2020-12-02	1	0.571429
2020-12-03	1	0.642857
2020-12-04	0	0.571429
2020-12-05	0	0.428571
2020-12-06	0	0.428571
2020-12-07	0	0.428571
2020-12-08	0	0.428571
2020-12-09	1	0.5
2020-12-10	1	0.5
2020-12-11	2	0.571429
2020-12-12	0	0.428571
2020-12-13	0	0.428571
2020-12-14	2	0.571429
2020-12-15	1	0.642857
2020-12-16	2	0.714286
2020-12-17	1	0.714286
2020-12-18	0	0.714286
2020-12-19	0	0.714286
2020-12-20	0	0.714286
2020-12-21	0	0.714286
2020-12-22	0	0.714286
2020-12-23	0	0.642857
2020-12-24	0	0.571429
2020-12-25	0	0.428571
2020-12-26	0	0.428571
2020-12-27	0	0.428571
2020-12-28	1	0.357143
2020-12-29	2	0.428571
2020-12-30	0	0.285714
2020-12-31	1	0.285714
2021-01-01	1	0.357143
2021-01-02	0	0.357143
2021-01-03	0	0.357143
2021-01-04	0	0.357143
2021-01-05	2	0.5
2021-01-06	1	0.571429
2021-01-07	0	0.571429
2021-01-08	0	0.571429
2021-01-09	2	0.714286
2021-01-10	1	0.785714
2021-01-11	0	0.714286
2021-01-12	5	0.928571
2021-01-13	1	1
2021-01-14	1	1
2021-01-15	0	0.928571
2021-01-16	3	1.14286
2021-01-17	1	1.21429
2021-01-18	0	1.21429
2021-01-19	0	1.07143
2021-01-20	1	1.07143
2021-01-21	0	1.07143
2021-01-22	0	1.07143
2021-01-23	1	1
2021-01-24	1	1
2021-01-25	0	1
2021-01-26	1	0.714286
2021-01-27	1	0.714286
2021-01-28	1	0.714286
2021-01-29	1	0.785714
2021-01-30	1	0.642857
2021-01-31	1	0.642857
2021-02-01	1	0.714286
2021-02-02	0	0.714286
2021-02-03	1	0.714286
2021-02-04	3	0.928571
2021-02-05	1	1
2021-02-06	1	1
2021-02-07	1	1
2021-02-08	1	1.07143
2021-02-09	0	1
2021-02-10	2	1.07143
2021-02-11	1	1.07143
2021-02-12	1	1.07143
2021-02-13	1	1.07143
2021-02-14	0	1
2021-02-15	0	0.928571
2021-02-16	0	0.928571
2021-02-17	0	0.857143
2021-02-18	1	0.714286
2021-02-19	0	0.642857
2021-02-20	0	0.571429
2021-02-21	0	0.5
2021-02-22	1	0.5
2021-02-23	0	0.5
2021-02-24	0	0.357143
2021-02-25	0	0.285714
2021-02-26	3	0.428571
2021-02-27	1	0.428571
2021-02-28	1	0.5
2021-03-01	1	0.571429
2021-03-02	0	0.571429
2021-03-03	1	0.642857
2021-03-04	0	0.571429
2021-03-05	1	0.642857
2021-03-06	1	0.714286
2021-03-07	0	0.714286
2021-03-08	0	0.642857
2021-03-09	1	0.714286
2021-03-10	1	0.785714
2021-03-11	3	1
2021-03-12	0	0.785714
2021-03-13	0	0.714286
2021-03-14	0	0.642857
2021-03-15	1	0.642857
2021-03-16	0	0.642857
2021-03-17	0	0.571429
2021-03-18	1	0.642857
2021-03-19	0	0.571429
2021-03-20	2	0.642857
2021-03-21	0	0.642857
2021-03-22	0	0.642857
2021-03-23	1	0.642857
2021-03-24	1	0.642857
2021-03-25	2	0.571429
2021-03-26	1	0.642857
2021-03-27	1	0.714286
2021-03-28	0	0.714286
2021-03-29	0	0.642857
2021-03-30	1	0.714286
2021-03-31	0	0.714286
2021-04-01	0	0.642857
2021-04-02	0	0.642857
2021-04-03	2	0.642857
2021-04-04	1	0.714286
2021-04-05	1	0.785714
2021-04-06	0	0.714286
2021-04-07	2	0.785714
2021-04-08	0	0.642857
2021-04-09	1	0.642857
2021-04-10	0	0.571429
2021-04-11	0	0.571429
2021-04-12	0	0.571429
2021-04-13	0	0.5
2021-04-14	0	0.5
2021-04-15	1	0.571429
2021-04-16	0	0.571429
2021-04-17	1	0.5
2021-04-18	0	0.428571
2021-04-19	1	0.428571
2021-04-20	2	0.571429
2021-04-21	0	0.428571
2021-04-22	0	0.428571
2021-04-23	2	0.5
2021-04-24	0	0.5
2021-04-25	0	0.5
2021-04-26	0	0.5
2021-04-27	3	0.714286
2021-04-28	2	0.857143
2021-04-29	1	0.857143
2021-04-30	2	1
2021-05-01	0	0.928571
2021-05-02	0	0.928571
2021-05-03	0	0.857143
2021-05-04	2	0.857143
2021-05-05	0	0.857143
2021-05-06	3	1.07143
2021-05-07	1	1
2021-05-08	1	1.07143
2021-05-09	1	1.14286
2021-05-10	2	1.28571
2021-05-11	0	1.07143
2021-05-12	0	0.928571
2021-05-13	1	0.928571
2021-05-14	0	0.785714
2021-05-15	0	0.785714
2021-05-16	0	0.785714
2021-05-17	1	0.857143
2021-05-18	0	0.714286
2021-05-19	0	0.714286
2021-05-20	1	0.571429
2021-05-21	1	0.571429
2021-05-22	0	0.5
2021-05-23	0	0.428571
2021-05-24	1	0.357143
2021-05-25	1	0.428571
2021-05-26	1	0.5
2021-05-27	0	0.428571
2021-05-28	0	0.428571
2021-05-29	0	0.428571
2021-05-30	0	0.428571
2021-05-31	0	0.357143
2021-06-01	0	0.357143
2021-06-02	0	0.357143
2021-06-03	0	0.285714
2021-06-04	2	0.357143
2021-06-05	0	0.357143
2021-06-06	1	0.428571
2021-06-07	2	0.5
2021-06-08	0	0.428571
2021-06-09	0	0.357143
2021-06-10	1	0.428571
2021-06-11	0	0.428571
2021-06-12	0	0.428571
2021-06-13	0	0.428571
2021-06-14	0	0.428571
2021-06-15	1	0.5
2021-06-16	0	0.5
2021-06-17	0	0.5
2021-06-18	1	0.428571
2021-06-19	0	0.428571
2021-06-20	0	0.357143
2021-06-21	0	0.214286
2021-06-22	0	0.214286
2021-06-23	0	0.214286
2021-06-24	1	0.214286
2021-06-25	0	0.214286
2021-06-26	3	0.428571
2021-06-27	0	0.428571
2021-06-28	1	0.5
2021-06-29	0	0.428571
2021-06-30	2	0.571429
2021-07-01	1	0.642857
2021-07-02	0	0.571429
2021-07-03	0	0.571429
2021-07-04	1	0.642857
2021-07-05	0	0.642857
2021-07-06	1	0.714286
2021-07-07	0	0.714286
2021-07-08	0	0.642857
2021-07-09	0	0.642857
2021-07-10	0	0.428571
2021-07-11	1	0.5
2021-07-12	0	0.428571
2021-07-13	1	0.5
2021-07-14	2	0.5
2021-07-15	0	0.428571
2021-07-16	0	0.428571
2021-07-17	1	0.5
2021-07-18	0	0.428571
2021-07-19	0	0.428571
2021-07-20	0	0.357143
2021-07-21	0	0.357143
2021-07-22	0	0.357143
2021-07-23	0	0.357143
2021-07-24	1	0.428571
2021-07-25	0	0.357143
2021-07-26	0	0.357143
2021-07-27	1	0.357143
2021-07-28	0	0.214286
2021-07-29	0	0.214286
2021-07-30	0	0.214286
2021-07-31	0	0.142857
2021-08-01	0	0.142857
2021-08-02	0	0.142857
2021-08-03	0	0.142857
2021-08-04	0	0.142857
2021-08-05	0	0.142857
2021-08-06	0	0.142857
2021-08-07	0	0.0714286
2021-08-08	1	0.142857
2021-08-09	1	0.214286
2021-08-10	0	0.142857
2021-08-11	0	0.142857
2021-08-12	0	0.142857
2021-08-13	0	0.142857
2021-08-14	0	0.142857
2021-08-15	0	0.142857
2021-08-16	1	0.214286
2021-08-17	1	0.285714
2021-08-18	1	0.357143
2021-08-19	1	0.428571
2021-08-20	1	0.5
2021-08-21	0	0.5
2021-08-22	0	0.428571
2021-08-23	0	0.357143
2021-08-24	3	0.571429
2021-08-25	0	0.571429
2021-08-26	0	0.571429
2021-08-27	0	0.571429
2021-08-28	0	0.571429
2021-08-29	0	0.571429
2021-08-30	0	0.5
2021-08-31	0	0.428571
2021-09-01	0	0.357143
2021-09-02	0	0.285714
2021-09-03	1	0.285714
2021-09-04	0	0.285714
2021-09-05	1	0.357143
2021-09-06	0	0.357143
2021-09-07	0	0.142857
2021-09-08	1	0.214286
2021-09-09	2	0.357143
2021-09-10	2	0.5
2021-09-11	0	0.5
2021-09-12	1	0.571429
2021-09-13	0	0.571429
2021-09-14	2	0.714286
2021-09-15	1	0.785714
2021-09-16	1	0.857143
2021-09-17	1	0.857143
2021-09-18	0	0.857143
2021-09-19	0	0.785714
2021-09-20	0	0.785714
2021-09-21	0	0.785714
2021-09-22	1	0.785714
2021-09-23	1	0.714286
2021-09-24	1	0.642857
2021-09-25	1	0.714286
2021-09-26	0	0.642857
2021-09-27	1	0.714286
2021-09-28	3	0.785714
2021-09-29	1	0.785714
2021-09-30	0	0.714286
2021-10-01	2	0.785714
2021-10-02	1	0.857143
2021-10-03	1	0.928571
2021-10-04	0	0.928571
2021-10-05	2	1.07143
2021-10-06	1	1.07143
2021-10-07	0	1
2021-10-08	2	1.07143
2021-10-09	0	1
2021-10-10	0	1
2021-10-11	0	0.928571
2021-10-12	1	0.785714
2021-10-13	1	0.785714
2021-10-14	0	0.785714
2021-10-15	0	0.642857
2021-10-16	0	0.571429
2021-10-17	0	0.5
2021-10-18	0	0.5
2021-10-19	0	0.357143
2021-10-20	0	0.285714
2021-10-21	0	0.285714
2021-10-22	1	0.214286
2021-10-23	0	0.214286
2021-10-24	1	0.285714
2021-10-25	1	0.357143
2021-10-26	1	0.357143
2021-10-27	1	0.357143
2021-10-28	0	0.357143
2021-10-29	1	0.428571
2021-10-30	0	0.428571
2021-10-31	1	0.5
2021-11-01	0	0.5
2021-11-02	2	0.642857
2021-11-03	0	0.642857
2021-11-04	1	0.714286
2021-11-05	2	0.785714
2021-11-06	2	0.928571
2021-11-07	0	0.857143
2021-11-08	0	0.785714
2021-11-09	1	0.785714
2021-11-10	0	0.714286
2021-11-11	0	0.714286
2021-11-12	0	0.642857
2021-11-13	0	0.642857
2021-11-14	1	0.642857
2021-11-15	1	0.714286
2021-11-16	0	0.571429
2021-11-17	0	0.571429
2021-11-18	1	0.571429
2021-11-19	0	0.428571
2021-11-20	0	0.285714
2021-11-21	0	0.285714
2021-11-22	1	0.357143
2021-11-23	3	0.5
2021-11-24	2	0.642857
2021-11-25	2	0.785714
2021-11-26	0	0.785714
2021-11-27	0	0.785714
2021-11-28	0	0.714286
2021-11-29	2	0.785714
2021-11-30	0	0.785714
2021-12-01	2	0.928571
2021-12-02	0	0.857143
2021-12-03	2	1
2021-12-04	1	1.07143
2021-12-05	0	1.07143
2021-12-06	2	1.14286
2021-12-07	2	1.07143
2021-12-08	2	1.07143
2021-12-09	1	1
2021-12-10	0	1
2021-12-11	0	1
2021-12-12	2	1.14286
2021-12-13	1	1.07143
2021-12-14	1	1.14286
2021-12-15	1	1.07143
2021-12-16	1	1.14286
2021-12-17	0	1
2021-12-18	0	0.928571
2021-12-19	0	0.928571
2021-12-20	0	0.785714
2021-12-21	2	0.785714
2021-12-22	2	0.785714
2021-12-23	1	0.785714
2021-12-24	0	0.785714
2021-12-25	0	0.785714
2021-12-26	0	0.642857
2021-12-27	0	0.571429
2021-12-28	1	0.571429
2021-12-29	4	0.785714
2021-12-30	0	0.714286
2021-12-31	0	0.714286
2022-01-01	0	0.714286
2022-01-02	0	0.714286
2022-01-03	1	0.785714
2022-01-04	0	0.642857
2022-01-05	3	0.714286
2022-01-06	2	0.785714
2022-01-07	2	0.928571
2022-01-08	0	0.928571
2022-01-09	0	0.928571
2022-01-10	1	1
2022-01-11	1	1
2022-01-12	0	0.714286
2022-01-13	0	0.714286
2022-01-14	0	0.714286
2022-01-15	1	0.785714
2022-01-16	0	0.785714
2022-01-17	2	0.857143
2022-01-18	1	0.928571
2022-01-19	1	0.785714
2022-01-20	0	0.642857
2022-01-21	1	0.571429
2022-01-22	0	0.571429
2022-01-23	1	0.642857
2022-01-24	3	0.785714
2022-01-25	0	0.714286
2022-01-26	1	0.785714
2022-01-27	2	0.928571
2022-01-28	0	0.928571
2022-01-29	0	0.857143
2022-01-30	0	0.857143
2022-01-31	1	0.785714
2022-02-01	1	0.785714
2022-02-02	2	0.857143
2022-02-03	3	1.07143
2022-02-04	0	1
2022-02-05	1	1.07143
2022-02-06	0	1
2022-02-07	0	0.785714
2022-02-08	2	0.928571
2022-02-09	1	0.928571
2022-02-10	1	0.857143
2022-02-11	0	0.857143
2022-02-12	1	0.928571
2022-02-13	0	0.928571
2022-02-14	1	0.928571
2022-02-15	0	0.857143
2022-02-16	0	0.714286
2022-02-17	2	0.642857
2022-02-18	1	0.714286
2022-02-19	1	0.714286
2022-02-20	0	0.714286
2022-02-21	0	0.714286
2022-02-22	1	0.642857
2022-02-23	1	0.642857
2022-02-24	4	0.857143
2022-02-25	2	1
2022-02-26	0	0.928571
2022-02-27	0	0.928571
2022-02-28	2	1
2022-03-01	3	1.21429
2022-03-02	2	1.35714
2022-03-03	1	1.28571
2022-03-04	0	1.21429
2022-03-05	0	1.14286
2022-03-06	0	1.14286
2022-03-07	3	1.35714
2022-03-08	1	1.35714
2022-03-09	2	1.42857
2022-03-10	0	1.14286
2022-03-11	2	1.14286
2022-03-12	1	1.21429
2022-03-13	1	1.28571
2022-03-14	2	1.28571
2022-03-15	3	1.28571
2022-03-16	3	1.35714
2022-03-17	0	1.28571
2022-03-18	0	1.28571
2022-03-19	3	1.5
2022-03-20	2	1.64286
2022-03-21	2	1.57143
2022-03-22	2	1.64286
2022-03-23	4	1.78571
2022-03-24	5	2.14286
2022-03-25	2	2.14286
2022-03-26	1	2.14286
2022-03-27	0	2.07143
2022-03-28	1	2
2022-03-29	2	1.92857
2022-03-30	1	1.78571
2022-03-31	1	1.85714
2022-04-01	0	1.85714
2022-04-02	0	1.64286
2022-04-03	0	1.5
2022-04-04	1	1.42857
2022-04-05	1	1.35714
2022-04-06	3	1.28571
2022-04-07	1	1
2022-04-08	0	0.857143
2022-04-09	4	1.07143
2022-04-10	0	1.07143
2022-04-11	4	1.28571
2022-04-12	5	1.5
2022-04-13	3	1.64286
2022-04-14	3	1.78571
2022-04-15	2	1.92857
2022-04-16	1	2
2022-04-17	2	2.14286
2022-04-18	0	2.07143
2022-04-19	0	2
2022-04-20	2	1.92857
2022-04-21	2	2
2022-04-22	2	2.14286
2022-04-23	0	1.85714
2022-04-24	0	1.85714
2022-04-25	3	1.78571
2022-04-26	1	1.5
2022-04-27	2	1.42857
2022-04-28	2	1.35714
2022-04-29	0	1.21429
2022-04-30	2	1.28571
2022-05-01	2	1.28571
2022-05-02	0	1.28571
2022-05-03	5	1.64286
2022-05-04	0	1.5
2022-05-05	2	1.5
2022-05-06	1	1.42857
2022-05-07	1	1.5
2022-05-08	1	1.57143
2022-05-09	3	1.57143
2022-05-10	1	1.57143
2022-05-11	5	1.78571
2022-05-12	5	2
2022-05-13	8	2.57143
2022-05-14	0	2.42857
2022-05-15	1	2.35714
2022-05-16	2	2.5
2022-05-17	4	2.42857
2022-05-18	4	2.71429
2022-05-19	3	2.78571
2022-05-20	6	3.14286
2022-05-21	1	3.14286
2022-05-22	2	3.21429
2022-05-23	3	3.21429
2022-05-24	2	3.28571
2022-05-25	5	3.28571
2022-05-26	5	3.28571
2022-05-27	3	2.92857
2022-05-28	0	2.92857
2022-05-29	4	3.14286
2022-05-30	5	3.35714
2022-05-31	4	3.35714
2022-06-01	2	3.21429
2022-06-02	1	3.07143
2022-06-03	3	2.85714
2022-06-04	1	2.85714
2022-06-05	0	2.71429
2022-06-06	3	2.71429
2022-06-07	3	2.78571
2022-06-08	2	2.57143
2022-06-09	2	2.35714
2022-06-10	2	2.28571
2022-06-11	4	2.57143
2022-06-12	1	2.35714
2022-06-13	7	2.5
2022-06-14	4	2.5
2022-06-15	6	2.78571
2022-06-16	0	2.71429
2022-06-17	3	2.71429
2022-06-18	3	2.85714
2022-06-19	0	2.85714
2022-06-20	3	2.85714
2022-06-21	1	2.71429
2022-06-22	5	2.92857
[truncated: 223 more rows]

## Sheet: 5yr monthly case numbers
	2017	2018	2019	2020	2021	2022	2023
Jan	63	66	42	70	27	24	132
Feb	81	65	58	67	21	27
Mar	78	75	65	59	20	50
Apr	68	105	61	11	22	46
May	65	77	71	11	17	88
Jun	53	93	56	25	15	84
Jul	57	65	43	16	10	79
Aug	41	38	37	16	10	56
Sep	42	52	47	28	22	61
Oct	46	44	42	26	18	73
Nov	39	63	47	21	21	105
Dec	56	58	58	16	28	238

## Sheet: cases in study period
Sex	Age	Sequencing	Specimen date	Specimen type	Location	Invasive
F	7	Included	2022-12-08	Throat swab	General practice	No
F	5	Included	2022-12-08	Throat swab	General practice	No
F	7	Included	2022-12-07	Throat swab	General practice	No
M	9	Failed	2022-12-08	Throat swab	ED	No
M	3	Failed	2022-12-02	Throat swab	ED	No
M	4	Included	2022-12-07	Throat swab	General practice	No
F	30	Included	2022-12-08	Finger swab	ED	No
F	5	Included	2022-12-06	Throat swab	General practice	No
F	43	Included	2022-12-06	Nose swab	General practice	No
F	7	Included	2022-12-07	Throat swab	General practice	No
M	7	Not found	2022-12-06	Throat swab	ED	No
M	3	Included	2022-12-02	Throat swab	General practice	No
F	49	Not found	2022-11-29	Ear swab - right	ED	No
F	5	Included	2022-12-07	Throat swab	General practice	No
F	13	Included	2022-12-08	Ear swab - right	General practice	No
F	26	Included	2022-12-06	Throat swab	General practice	No
F	9	Not found	2022-12-10	Throat swab	General practice	No
F	23	Not found	2022-12-04	Throat swab	ED	No
M	8	Not found	2022-11-29	Throat swab	General practice	No
M	36	Included	2022-12-03	Sputum	ED	Yes
M	7	Not found	2022-11-28	Throat swab	ED	No
M	5	Not found	2022-11-29	Throat swab	General practice	No
F	7	Not found	2022-11-28	Ear swab - left	General practice	No
M	3	Included	2022-12-10	Blood - culture	Inpatient	Yes
F	8	Included	2022-12-07	Throat swab	General practice	No
F	2	Not found	2022-12-07	Tonsil swab	General practice	No
F	6	Included	2022-12-07	Throat swab	ED	No
F	38	Included	2022-12-06	Throat swab	General practice	No
M	57	Not found	2022-11-30	Foot swab - right	Outpatient	No
F	8	Not found	2022-12-02	Leg swab - left	Inpatient	No
F	7	Failed	2022-12-08	Throat swab	ED	No
M	5	Not found	2022-12-01	Throat swab	General practice	No
F	4	Not found	2022-12-06	Throat swab	General practice	No
M	7	Included	2022-12-08	Throat swab	ED	No
F	69	Not found	2022-11-28	Wound swab	Inpatient	Yes
M	2	Not found	2022-12-07	Wound swab	General practice	No
M	6	Included	2022-12-07	Throat swab	General practice	No
M	19	Not found	2022-11-27	Throat swab	ED	No
F	6	Not found	2022-11-30	Fluid	Inpatient	No
M	6	Failed	2022-12-06	Throat swab	ED	No
M	8	Not found	2022-12-01	Throat swab	General practice	No
F	3	Included	2022-12-05	Throat swab	General practice	No
M	7	Included	2022-12-07	Throat swab	ED	No
F	6	Not found	2022-12-08	Throat swab	General practice	No
M	8	Not found	2022-12-10	Throat swab	General practice	No
F	5	Included	2022-12-07	Tonsil swab	General practice	No
M	6	Included	2022-12-06	Lung	Inpatient	Yes
M	5	Included	2022-12-06	Throat swab	ED	No
M	56	Included	2022-12-05	Fluid	Inpatient	Yes
F	4	Included	2022-12-07	Throat swab	General practice	No
F	6	Included	2022-12-07	Throat swab	General practice	No
F	41	Failed	2022-12-07	Throat swab	General practice	No
F	57	Included	2022-12-07	Pleural pus/Empyaema	Inpatient	Yes
M	59	Included	2022-12-07	Throat swab	General practice	No
F	5	Not found	2022-12-02	Throat swab	General practice	No
F	7	Not found	2022-12-07	Throat swab	General practice	No
M	38	Not found	2022-12-03	Pus swab	Inpatient	No
M	4	Included	2022-12-06	Throat swab	General practice	No
M	9	Not found	2022-11-28	Foot swab	General practice	No
F	4	Included	2022-12-06	Throat swab	General practice	No
F	5	Not found	2022-11-29	Throat swab	General practice	No
M	3	Not found	2022-11-29	Throat swab	General practice	No
M	10	Not found	2022-11-29	Throat swab	General practice	No
F	9	Included	2022-12-09	Throat swab	General practice	No
M	4	Included	2022-12-06	Throat swab	General practice	No
F	6	Included	2022-12-06	Throat swab	General practice	No
M	7	Failed	2022-12-07	Throat swab	General practice	No
F	8	Included	2022-11-28	Pleural fluid - left	Inpatient	Yes
F	3	Included	2022-12-06	Throat swab	General practice	No
M	50	Included	2022-12-07	Tissue	Outpatient	No
M	6	Not found	2022-12-09	Throat swab	General practice	No
M	1	Included	2022-12-06	Pus	Inpatient	Yes
F	7	Not found	2022-12-02	Throat swab	General practice	No
M	12	Included	2022-12-09	Lung	Inpatient	Yes
F	4	Not found	2022-12-07	Throat swab	General practice	No
F	11	Not found	2022-11-29	Tonsil swab	General practice	No
M	4	Not found	2022-11-29	Groin swab - right	ED	No
M	3	Failed	2022-12-07	Throat swab	General practice	No
F	5	Included	2022-11-27	Pleural fluid - right	Inpatient	Yes
M	6	Failed	2022-12-09	Wound swab	Inpatient	No
F	43	Included	2022-12-07	Throat swab	ED	No
M	39	Included	2022-12-02	Throat swab	General practice	No
F	6	Not found	2022-12-10	Throat swab	General practice	No
M	4	Included	2022-12-07	Throat swab	ED	No
F	9	Not found	2022-12-07	Throat swab	General practice	No
F	1	Not found	2022-12-08	Throat swab	General practice	No
F	5	Included	2022-12-08	Throat swab	General practice	No
M	4	Included	2022-12-05	Throat swab	ED	No
M	2	Not found	2022-11-27	Throat swab	ED	No
F	5	Not found	2022-11-27	Pus swab	Inpatient	No
F	4	Included	2022-12-07	Throat swab	General practice	No
M	8	Not found	2022-12-10	Throat swab	General practice	No
M	8	Not found	2022-11-28	Throat swab	ED	No
M	34	Not found	2022-12-04	Toe swab	ED	No
M	5	Not found	2022-12-07	Pus swab	Outpatient	No
F	4	Not found	2022-12-03	Wound swab	General practice	No
M	34	Not found	2022-11-27	Penile swab	Outpatient	No
F	1	Included	2022-12-05	Throat swab	ED	No
F	5	Not found	2022-12-02	Finger swab	General practice	No
F	37	Not found	2022-12-10	Skin swab	ED	No
M	57	Not found	2022-12-10	Pus swab	Inpatient	No
M	4	Included	2022-12-09	Throat swab	General practice	No
M	4	Not found	2022-12-08	Throat swab	General practice	No
M	8	Not found	2022-12-01	Throat swab	General practice	No
F	74	Included	2022-12-03	Pus swab	Inpatient	No
F	75	Included	2022-12-06	Breast swab - left	Outpatient	No
M	5	Included	2022-12-07	Throat swab	General practice	No
M	2	Included	2022-12-08	Throat swab	General practice	No
F	38	Included	2022-12-06	Throat swab	General practice	No
F	42	Not found	2022-12-06	Vulval swab	General practice	No
M	0	Included	2022-12-06	Throat swab	ED	No
F	4	Included	2022-11-26	Pleural fluid - right	Inpatient	yes
F	21	Included	2022-12-06	WOUND SWAB - ABDOMINAL	Outpatient	No
						No

## Sheet: geospatial data
msoa11cd	case numbers	Included in figure 1
E01024189	1	Yes
E02000393	1	Yes
E02000619	4	Yes
E02000620	1	Yes
E02000621	2	Yes
E02000622	5	Yes
E02000623	3	Yes
E02000624	1	Yes
E02000625	5	Yes
E02000627	2	Yes
E02000628	2	Yes
E02000629	5	Yes
E02000630	3	Yes
E02000633	1	Yes
E02000634	1	Yes
E02000636	2	Yes
E02000637	3	Yes
E02000639	1	Yes
E02000644	2	Yes
E02000646	3	Yes
E02000647	1	Yes
E02000648	1	Yes
E02000654	1	Yes
E02000661	1	Yes
E02000665	1	Yes
E02000675	1	Yes
E02000680	1	Yes
E02000703	1	No
E02000807	2	Yes
E02000808	3	Yes
E02000810	5	Yes
E02000812	2	Yes
E02000814	5	Yes
E02000816	4	Yes
E02000817	2	Yes
E02000819	1	Yes
E02000820	1	Yes
E02000821	2	Yes
E02000822	1	Yes
E02000824	3	Yes
E02000825	1	Yes
E02000826	2	Yes
E02000827	1	Yes
E02000828	1	Yes
E02000830	1	Yes
E02000891	1	Yes
E02000924	1	Yes
E02000937	1	Yes
E02000980	2	Yes
E02004919	1	No
E02005038	1	No
E02006339	1	No
E02006341	1	No
E02006456	1	No
E02006578	1	No
E02006594	1	No
E02006604	1	No
E02006801	2	Yes
E02006802	1	Yes
E02006832	1	No
E02006854	1	Yes
S02001655	1	No
Canada	1	No

## Sheet: sequenced cases, typing, supera
Sample	Sample date	Age group	Sex	Invasive	Disease	Sample site	ICU / Death	Location	Predicted emm (emm-typing-tool)	Predicted ST	M1	Resp	sda	smeZ	speJ	speB	speG	sic	speA	speC	ssa	speM	speI	speH	speK	speL
221213SPYBC01	2022-12-10	Paediatric	M	Invasive	Preseptal cellulitis	Blood	No	STH A&E	1	28	Yes	No	1	1	1	1	1	1	1	0	0	0	1	1	0	0
221213SPYBC02	2022-12-09	Paediatric	M	Invasive	Not available	Lung (Tissue)	Death	Post Mortem	1	28	No	Influenza	1	1	1	1	1	1	1	1	0	0	0	0	0	0
221213SPYBC03	2022-12-03	Adlt	M	Invasive	CAP	Sputum	No	MSAU	12	36		No	0	1	0	1	1	1	0	1	1	0	1	1	0	0
221213SPYBC04	2022-11-28	Paediatric	F	Invasive	Empyema	Pleural Fluid	ICU	ICU	1	28	Yes	No	1	1	1	1	1	1	1	1	0	0	0	0	0	0
221213SPYBC05	2022-11-27	Paediatric	F	Invasive	Empyema	Pleural Fluid	ICU	ICU	1	28	Yes	Human metapneumovirus	1	1	1	1	1	1	1	1	0	0	1	1	0	0
221213SPYBC08	2022-12-07	Adlt	M	Invasive	Empyema	Pleural Fluid	ICU	ICU	12	36		Human metapneumovirus	1	1	0	1	1	1	1	1	1	0	1	1	0	0
221213SPYBC10	2022-12-06	Adlt	F	Non-invasive	Sore throat	Throat Swab	No	GP	89	101		Unknown	0	1	0	1	1	0	0	1	1	0	0	0	0	0
221213SPYBC11	2022-12-05	Paediatric	F	Non-invasive	Red throat'	Throat Swab	No	STH A&E	4	39		Unknown	0	1	0	0	0	0	0	1	1	0	1	0	0	0
221213SPYBC12	2022-12-06	Paediatric	F	Non-invasive	Sore throat	Throat Swab	No	GP	12	36		Unknown	0	1	0	1	1	1	0	1	1	0	1	1	0	0
221213SPYBC13	2022-12-02	Adlt	M	Non-invasive	Sore throat	Throat Swab	No	GP	4	39		Unknown	1	1	0	1	0	0	0	1	1	0	0	0	0	0
221213SPYBC15	2022-12-06	Paediatric	F	Non-invasive	sore throat	Throat swab	No	GP	12	36		Unknown	0	1	0	1	1	1	0	1	1	0	1	1	0	0
221213SPYBC16	2022-12-06	Paediatric	M	Non-invasive	Sore throat/Fever/Rash	Throat Swab	No	STH A&E	12	36		Unknown	1	1	0	1	1	1	0	1	1	0	1	1	0	0
221213SPYBC17	2022-12-06	Paediatric	M	Non-invasive	Sore throat	Throat Swab	No	GP	22	242		Unknown	1	1	0	1	1	1	0	1	0	0	1	1	0	0
221213SPYBC18	2022-12-06	Paediatric	F	Non-invasive	Throat	Throat Swab	No	GP	12	36		Unknown	1	1	0	1	1	1	0	1	1	0	1	1	0	0
221213SPYBC19	2022-12-06	Paediatric	M	Non-invasive	Sore throat	Throat Swab	No	STH A&E	12	36		Unknown	1	1	0	1	1	1	0	1	1	0	1	1	0	0
221213SPYBC20	2022-12-05	Paediatric	M	Non-invasive	scarlet fever	Throat Swab	No	STH A&E	12	36		Unknown	1	1	0	1	1	1	0	1	1	0	1	1	0	0
221213SPYBC21	2022-12-06	Paediatric	M	Invasive	Septic Arthritis	Knee Aspirate	No	Hospital	12	36		Influenza	1	1	1	1	1	1	1	1	0	0	1	1	0	0
221213SPYBC22	2022-12-06	Adlt	F	Non-invasive	Wound	Wound swab	No	Outpatient	28	52		Unknown	0	1	1	1	1	0	0	1	0	0	0	0	1	0
221213SPYBC23	2022-12-08	Paediatric	F	Non-invasive	Wound	Wound swab	No	Community	1	28	No	Unknown	1	1	1	1	1	0	0	1	0	0	1	0	0	0
221213SPYBC24	2022-12-06	Paediatric	M	Invasive	CAP	Nose swab	Dead	Hospital	12	36		Unknown	1	1	1	1	1	1	0	1	0	0	1	1	0	0
221215SPYBC26	2022-12-05	Adlt	M	Invasive	Septic arthritis	Joint fluid	No	Hosptial	108	14		Unknown	0	1	1	1	1	0	0	1	1	0	1	1	0	0
221215SPYBC27	2022-12-07	Adlt	M	Non-invasive	Diabetic foot infection	Tissue	No	Outpatient	33	3		Unknown	0	1	1	1	1	1	1	1	1	0	1	1	0	0
221215SPYBC28	2022-11-27	Paediatric	F	Invasive	Empyema	pleural fluid	PICU	Hosptial	1	28	Yes	RSV	0	0	1	1	1	0	1	0	1	0	0	1	0	0
221215SPYBC30	2022-12-09	Paediatric	F	Non-invasive	sore throat	throat	No	Community	11	Not enough coverage		Unknown	0	1	0	1	1	0	1	1	1	0	1	1	0	0
221215SPYBC31	2022-12-06	Adlt	F	Non-invasive	wound	breast	No	Outpatient	1	28	Yes	Unknown	1	1	1	1	1	1	1	0	0	0	0	0	0	0
221215SPYBC32	2022-12-07	Paediatric	F	Non-invasive	sore throat	throat	No	Community	12	36		Unknown	0	1	1	1	1	1	0	1	0	0	1	1	0	0
221215SPYBC33	2022-12-07	Paediatric	F	Non-invasive	sore throat	throat	No	Community	12	36		Unknown	0	1	0	1	1	1	0	1	1	0	1	1	0	0
221215SPYBC34	2022-12-07	Paediatric	F	Non-invasive	sore throat		No	Community	12	36		Unknown	1	1	1	1	1	1	0	1	1	0	1	1	0	0
221215SPYBC35	2022-12-07	Adlt	F	Non-invasive	sore throat	throat	No	STH A&E	12	36		Unknown	1	1	0	1	1	1	0	1	1	0	1	1	0	0
221215SPYBC36	2022-12-07	Paediatric	F	Non-invasive	sore throat	throat	No	STH A&E	12	36		Unknown	1	1	0	1	1	1	0	1	1	0	0	0	0	0
221215SPYBC37	2022-12-07	Paediatric	M	Non-invasive	scarlet fever	throat	No	STH A&E	12	36		Unknown	1	1	0	1	1	1	0	1	1	0	1	1	0	0
221215SPYBC38	2022-12-07	Paediatric	M	Non-invasive	sore throat	throat	No	STH A&E	12	36		Enterovirus	1	1	0	1	1	1	0	1	1	0	1	1	0	0
221215SPYBC39	2022-12-07	Paediatric	F	Non-invasive	sore throat	throat	No	Community	12	36		Unknown	1	1	0	1	1	1	1	1	1	0	1	1	0	0
221215SPYBC40	2022-12-07	Paediatric	M	Non-invasive	sore throat	throat	No	Community	12	36		Unknown	1	1	0	1	1	1	0	1	1	0	1	1	0	0
221215SPYBC41	2022-12-08	Paediatric	M	Non-invasive	sore throat	throat	No	STH A&E	1	28	Yes	Unknown	0	1	0	0	1	1	1	0	0	0	0	0	0	0
221215SPYBC42	2022-12-05	Paediatric	F	Non-invasive	sore throat	throat	No	Community	12	36		Unknown	0	1	0	0	1	0	0	1	1	0	1	1	0	0
221215SPYBC43	2022-12-06	Adlt	F	Non-invasive	sore throat	throat	No	Community	89	101		Unknown	0	1	0	1	1	0	0	1	1	0	0	0	1	0
221215SPYBC46	2022-12-05	Paediatric	F	Non-invasive	sore throat	throat	No	Community	12	36		Unknown	1	1	0	1	1	1	0	1	1	0	1	1	0	0
221215SPYBC47	2022-12-03	Adlt	F	Non-invasive	paryonychia	Subcutaneous	No	Hospital	12	36		Unknown	1	1	0	1	1	1	0	1	0	0	1	1	0	0
221215SPYBC48	2022-12-06	Adlt	F	Non-invasive	sore throat	throat	No	Community	12	242		Unknown	1	1	0	1	1	1	0	1	1	0	1	1	0	0
221221SPYBC52	2022-12-08	Adlt	F	Non-invasive	Paryonchia	Wound swab	No	STH A&E	12	36		Unknown	1	1	0	1	1	1	0	1	0	0	1	1	0	0
221221SPYBC53	2022-12-08	Paediatric	M	Non-invasive	Paryonchia	Wound swab	No	STH A&E	12	36		Unknown	0	1	0	1	1	1	0	1	1	0	1	1	0	0
221221SPYBC54	2022-12-09	Paediatric	M	Non-invasive	sore throat	Throat swab	No	GP	12	36		Unknown	0	1	0	1	1	1	0	1	1	0	1	1	0	0
221221SPYBC55	2022-12-08	Paediatric	F	Non-invasive	sore throat	Throat swab	No	GP	156/4	39		Unknown	0	1	0	1	0	0	0	1	1	0	0	0	0	0
221221SPYBC56	2022-12-08	Paediatric	F	Non-invasive	sore throat	Throat swab	No	GP	1	28	Yes	Unknown	0	0	0	0	1	0	0	0	1	0	0	0	0	0
221221SPYBC58	2022-12-07	Paediatric	F	Non-invasive	sore throat	Throat swab	No	GP	28	52		Unknown	0	1	1	1	1	0	0	1	0	0	0	0	1	0
221221SPYBC59	2022-12-06	Paediatric	M	Non-invasive	sore throat	Throat swab	No	GP	89	101		Unknown	0	1	0	1	1	0	0	1	0	0	0	0	1	0
221221SPYBC62	2022-12-06	Adlt	F	Non-invasive	sore throat	Throat swab	No	GP	12	36		Unknown	1	1	0	1	1	1	0	1	0	0	1	1	0	0
221221SPYBC63	2022-12-07	Paediatric	F	Non-invasive	sore throat	Throat swab	No	GP	12	36		Unknown	1	1	0	1	1	1	0	1	1	0	1	1	0	0
221221SPYBC65	2022-12-07	Paediatric	F	Non-invasive	sore throat	Throat swab	No	GP	12	36		Unknown	1	1	0	1	1	1	0	1	1	0	1	1	0	0
221221SPYBC66	2022-12-07	Paediatric	M	Non-invasive	sore throat	Throat swab	No	GP	12	36		Unknown	1	1	0	1	1	1	0	1	1	0	1	1	0	0
221221SPYBC67	2022-12-06	Adlt	F	Non-invasive	sore throat	Throat swab	No	GP	89	101		Unknown	0	1	0	1	1	0	0	1	0	0	0	0	1	0
221221SPYBC71	2022-12-07	Paediatric	M	Non-invasive	sore throat	Throat swab	No	GP	12	36		Unknown	1	1	0	1	1	1	0	1	1	0	1	1	0	0
221221SPYBC72	2022-12-08	Paediatric	F	Non-invasive	sore throat	Throat swab	No	GP	12	36		Unknown	1	1	0	1	1	1	0	1	0	0	1	1	1	0
221221SPYBC73	2022-12-06	Paediatric	F	Non-invasive	sore throat	Throat swab	No	GP	156/4	39		Unknown	0	1	0	1	0	0	0	1	1	0	0	0	0	0
221221SPYBC75	2022-12-07	Paediatric	F	Non-invasive	sore throat	Throat swab	No	GP	12	36		Unknown	0	1	0	1	1	1	0	1	1	0	1	1	0	0

## Sheet: cases summary table
	INVASIVE		NON-INVASIVE
	Paediatric	Adult	Paediatric	Adult
n (% of total)	7	4	79	23
Age (median)	5	57	5	39
Type of infection
Upper respiratory tract	0	0	65	9
Lower respiratory tract	5	2	0	0
Skin and soft tissue	1	1	12	14
Septic arthritis	1	1	0	0
Scarlet fever	0	0	2	0
GAS related outcomes
Hospitalisation	7	4	3	3
ICU	3	2	0	0
Death	2	0	0	0
Typing (n=56)
emm12	2	2	24	5
emm1	5	0	3	1
other	0	1	7	6

## Sheet: superantigen summary
Superantigen gene	Invasive isolates (n=10)		non-invasive isolates (n=46)
smeZ	9	0.9	45	0.978261
speJ	8	0.8	7	0.152174
speG	10	1	42	0.913043
speA	7	0.7	5	0.108696
speC	8	0.8	43	0.934783
ssa	4	0.4	33	0.717391
speM	0	0	0	0
speI	7	0.7	33	0.717391
speH	8	0.8	31	0.673913
speK	0	0	6	0.130435
speL	0	0	0	0

## Sheet: geospatial figure
B) Geospatial data showing the number of cases (n=101) during the study period of 27th November until 10th December 2022, by area in Greater London, ranging from 0-5. The inset is a subset of this data from London boroughs of Southwark and Lambeth only.
